# Supplementary material for: We Are Family: Comparative Study of Candida Species and Candidozyma auris in Laundry (EN 17658) and Surface (Biofilm) Disinfection
Source: Pathogens. 2026 Mar 13;15(3):313. doi: 10.3390/pathogens15030313 (PMC13028655; doi:10.3390/pathogens15030313)
Supplement: Supplementary file 1 [file pathogens-15-00313-s001.zip]

Archive with 4 entries (4 files):
- Figure S1.eps
- __MACOSX/._Figure S1.eps
- Supplementary tables_rev1.xlsx
- __MACOSX/._Supplementary tables_rev1.xlsx
