# Supplementary material for: We Are Family: Comparative Study of Candida Species and Candidozyma auris in Laundry (EN 17658) and Surface (Biofilm) Disinfection
Source: Pathogens. 2026 Mar 13;15(3):313. doi: 10.3390/pathogens15030313 (PMC13028655; doi:10.3390/pathogens15030313)
Supplement: Supplementary file 1 [file pathogens-15-00313-s001.zip › Supplementary tables_rev1.xlsx]

## Sheet: supplementary table 1
Table S1: INCI list of all ingredients of the used detergents as given by the manufacturers or in the IEC standards.
IEC A* base detergent	%		Colour powder detergent	Heavy-duty detergent		AOB-releasing additive
Linear sodium alkyl benzene sulfonate	8.8 ± 0.5		SODIUM CARBONATE	SODIUM CARBONATE		Sodium Percarbonate
Fatty alcohol ethoxylate C12/14 (7 EO)	4.7 ± 0.3		SODIUM SULFATE	SODIUM SULFATE		Sodium Carbonate
Sodium soap (soft soap)	3.2 ± 0.2		SODIUM C10-13 ALKYL BENZENESULFONATE	SODIUM C10-13 ALKYL BENZENESULFONATE		Sodium Sulphate
Foam suppression concentrate	3.9 ± 0.3			SODIUM CARBONATE PEROXIDE		Tetraacetylethyleendiamine
(12% silicone on inorganic carrier)
Sodium aluminium silicate zeolite 4 A	28.3 ± 1.0		AQUA	AQUA		Aqua
(80% active substance)
Sodium carbonate	11.6 ± 1.0		SODIUM SILICATE	SODIUM SILICATE		Sodium C10-13 Alkyl Benzenesulfonate
Sodium salt of a copolymer of acrylic and maleic acid (granules)	2.4 ± 0.2		SODIUM ACRYLIC ACID/MA COPOLYMER	SODIUM ACRYLIC ACID/MA COPOLYMER		Disodium disilicate
Sodium silicate (SiO2 : Na2O = 3.3 : 1)	3.0 ± 0.2		Alcohols, C10-18, ethoxylated	Alcohols, C10-18, ethoxylated		Sodium Lauryl Sulfate
Carboxymethyl cellulose	1.2 ± 0.1		CELLULOSE GUM	CELLULOSE GUM		Zeolite
Phosphonate (DEQUEST 2066, 25% active acid)	2.8 ± 0.2		ZEOLITE	ZEOLITE		Pareth-5
Optical brightener for cotton (stilbene type)	0.2 ± 0.02		TETRASODIUM ETIDRONATE	TETRASODIUM ETIDRONATE		Protease
Sodium sulphate	6.5 ± 0.5			SODIUM CHLORIDE		Parfum
Protease (Savinase 8.0)	0.4 ± 0.04		PARFUM	PARFUM		Mannanase
			Vinylpyrrolidone/Vinylimidazole Copolymer			Amylase
			DIMETHICONE	DIMETHICONE		Lipase
			SODIUM POLYACRYLATE	SODIUM POLYACRYLATE
				C.I. Fluorescent Brightener 260
			DODECYLBENZENE SULFONIC ACID	DODECYLBENZENE SULFONIC ACID
			SUBTILISIN	SUBTILISIN
			CELLULOSE	CELLULOSE
			COLORANT	COLORANT
			GLYCOSIDASE	GLYCOSIDASE
			PEG-90	PEG-90
			KAOLIN	KAOLIN

## Sheet: supplementary table 2
Table S2: P-values of the satistical analysis regarding the initial counts of the different test strains on the different types of surfaces. Numbers represent the p-values, ns is used for combination that show no significant differences.
		C. albicans 1368				C. albicans SC5314				C. parapsilosis 5784				C. auris 21092
		glass	PP	PTFE	stainless steel	glass	PP	PTFE	stainless steel	glass	PP	PTFE	stainless steel	glass	PP	PTFE	stainless steel
C. albicans 1368	glass		< 0.0001	ns	ns	ns	ns	ns	ns	ns	ns	ns	ns	ns	ns	ns	ns
	PP			< 0.0001	< 0.0001	< 0.0001	0.0005	< 0.0001	< 0.0001	< 0.0001	< 0.0001	< 0.0001	< 0.0001	0.0438	< 0.0001	< 0.0001	< 0.0001
	PTFE				ns	ns	0.0337	ns	ns	ns	ns	ns	ns	0.0004	ns	ns	ns
	stainless steel					ns	0.0239	ns	ns	ns	ns	ns	ns	0.0002	ns	ns	ns
C. albicans SC5314	glass						0.0101	ns	ns	ns	ns	ns	ns	<0.0001	ns	ns	ns
	PP							0.0006	0.0043	0.0068	0.0016	0.0005	0.035	ns	ns	ns	0.0037
	PTFE								ns	ns	ns	ns	ns	< 0.0001	ns	ns	ns
	stainless steel									ns	ns	ns	ns	< 0.0001	ns	ns	ns
C. parapsilosis 5784	glass										ns	ns	ns	< 0.0001	ns	ns	ns
	PP											ns	ns	< 0.0001	ns	ns	ns
	PTFE												ns	< 0.0001	ns	ns	ns
	stainless steel													0.0004	ns	ns	ns
C. auris 21092	glass														0.0018	0.0085	< 0.0001
	PP															ns	ns
	PTFE																ns
	stainless steel

## Sheet: supplementary table 3
Table S3: Significance levels of The Tukey multiple comparisons test which compared the reudctions on the different surface materials and with the different disinfectants. Numbers indicated the calculated p-values, ns shows no significant difference. A: alcoholic disinfectant, B- aldehyde-based disinfectant.
		C. albicans 1368								C. albicans SC5314								C. parapsilosis 5784								C. auris 21092
		glass - A	glass - B	PP - A	PP - B	PTFE - A	PTFE - B	stainless steel - A	stainless steel - B	glass - A	glass - B	PP - A	PP - B	PTFE - A	PTFE - B	stainless steel - A	stainless steel - B	glass - A	glass - B	PP - A	PP - B	PTFE - A	PTFE - B	stainless steel - A	stainless steel - B	glass - A	glass - B	PP - A	PP - B	PTFE - A	PTFE - B	stainless steel - A	stainless steel - B
C. albicans 1368	glass - A		0.0107	ns	ns	ns	ns	ns	ns	ns	ns	ns	ns	ns	ns	ns	ns	ns	0.0287	ns	ns	ns	ns	ns	ns	0.0052	ns	< 0.0001	ns	ns	ns	ns	ns
	glass - B			ns	0.0002	ns	ns	0.0133	ns	ns	ns	ns	ns	ns	0.0104	0.0094	0.003	0.0134	ns	ns	ns	ns	ns	ns	ns	ns	ns	ns	0.0006	ns	ns	ns	ns
	PP - A				ns	ns	ns	ns	ns	ns	ns	ns	ns	ns	ns	ns	ns	ns	ns	ns	ns	ns	ns	ns	ns	ns	ns	< 0.0001	ns	ns	ns	ns	ns
	PP - B					ns	ns	ns	ns	ns	0.0052	ns	ns	ns	ns	ns	ns	ns	0.0005	ns	0.004	ns	0.0102	ns	ns	< 0.0001	0.0052	< 0.0001	ns	ns	ns	ns	ns
	PTFE - A						ns	ns	ns	ns	ns	ns	ns	ns	ns	ns	ns	ns	ns	ns	ns	ns	ns	ns	ns	ns	ns	0.0011	ns	ns	ns	ns	ns
	PTFE - B							ns	ns	ns	ns	ns	ns	ns	ns	ns	ns	ns	ns	ns	ns	ns	ns	ns	ns	0.0371	ns	< 0.0001	ns	ns	ns	ns	ns
	stainless steel - A								ns	ns	ns	ns	ns	ns	ns	ns	ns	ns	0.035	ns	ns	ns	ns	ns	ns	0.0065	ns	< 0.0001	ns	ns	ns	ns	ns
	stainless steel - B									ns	ns	ns	ns	ns	ns	ns	ns	ns	ns	ns	ns	ns	ns	ns	ns	0.0337	ns	< 0.0001	ns	ns	ns	ns	ns
C. albicans SC5314	glass - A										ns	ns	ns	ns	ns	ns	ns	ns	ns	ns	ns	ns	ns	ns	ns	0.0286	ns	< 0.0001	ns	ns	ns	ns	ns
	glass - B											ns	ns	ns	ns	ns	ns	ns	ns	ns	ns	ns	ns	ns	ns	ns	ns	ns	0.0154	ns	ns	ns	ns
	PP - A												ns	ns	ns	ns	ns	ns	ns	ns	ns	ns	ns	ns	ns	ns	ns	0.0038	ns	ns	ns	ns	ns
	PP - B													ns	ns	ns	ns	ns	ns	ns	ns	ns	ns	ns	ns	ns	ns	0.0339	ns	ns	ns	ns	ns
	PTFE - A														ns	ns	ns	ns	ns	ns	ns	ns	ns	ns	ns	ns	ns	0.0111	ns	ns	ns	ns	ns
	PTFE - B															ns	ns	ns	0.0278	ns	ns	ns	ns	ns	ns	0.005	ns	< 0.0001	ns	ns	ns	ns	ns
	stainless steel - A																ns	ns	0.0253	ns	ns	ns	ns	ns	ns	0.0045	ns	< 0.0001	ns	ns	ns	ns	ns
	stainless steel - B																	ns	0.0087	ns	0.0481	ns	ns	ns	ns	0.0014	ns	< 0.0001	ns	ns	ns	ns	ns
C. parapsilosis 5784	glass - A																		0.0353	ns	ns	ns	ns	ns	ns	0.0066	ns	< 0.0001	ns	ns	ns	ns	ns
	glass - B																			ns	ns	ns	ns	ns	ns	ns	ns	ns	0.0018	ns	ns	ns	ns
	PP - A																				ns	ns	ns	ns	ns	ns	ns	0.0025	ns	ns	ns	ns	ns
	PP - B																					ns	ns	ns	ns	ns	ns	ns	0.0122	ns	ns	ns	nd
	PTFE - A																						ns	ns	ns	ns	ns	0.0024	ns	ns	ns	ns	ns
	PTFE - B																							ns	ns	ns	ns	ns	0.0287	ns	ns	ns	ns
	stainless steel - A																								ns	ns	ns	0.0005	ns	ns	ns	ns	ns
	stainless steel - B																									ns	ns	0.0002	ns	ns	ns	ns	ns
C. auris 21092	glass - A																										ns	ns	0.0002	ns	ns	ns	ns
	glass - B																											ns	0.0155	ns	ns	ns	ns
	PP - A																												< 0.0001	0.0009	< 0.0001	0.0024	0.0028
	PP - B																													ns	ns	ns	ns
	PTFE - A																														ns	ns	ns
	PTFE - B																															ns	ns
	stainless steel - A																																ns
	stainless steel - B
			A - alcoholic disinfectant				B - aldehyde-based disinfectant
